# Supplementary material for: MOF-mediated histone H4 Lysine 16 acetylation governs mitochondrial and ciliary functions by controlling gene promoters
Source: Nat Commun. 2023 Jul 21;14:4404. doi: 10.1038/s41467-023-40108-0 (PMC10362062; doi:10.1038/s41467-023-40108-0)
Supplement: Supplementary file 4 — Supplementary Data 1 [file 41467_2023_40108_MOESM4_ESM.xlsx]

## Sheet: Sheet1
Summary of epithelial cells in scRNAseq
Stage	Genotype	Gender	# of epithelial cells	# of total cells	percentage of epithelial cells (%)
E15.5	Ctrl2	F	2378	7701	30.8791
	Ctrl3	F	2730	8518	32.0498
	MOF cKO5	F	898	9243	9.71546
	MOF cKO6	F	1463	9899	14.7793
E16.5	Ctrl2	F	211	1155	18.2684
	Ctrl3	M	514	2421	21.2309
	MOF cKO5	F	35	718	4.87465
	MOF cKO6	F	36	1362	2.64317
			7469	35361
