# Supplementary material for: MOF-mediated histone H4 Lysine 16 acetylation governs mitochondrial and ciliary functions by controlling gene promoters
Source: Nat Commun. 2023 Jul 21;14:4404. doi: 10.1038/s41467-023-40108-0 (PMC10362062; doi:10.1038/s41467-023-40108-0)
Supplement: Supplementary file 5 — Supplementary Data 2 [file 41467_2023_40108_MOESM5_ESM.xlsx]

## Sheet: Sheet1
Igfbp2
Sparc
Hsp90aa1
Ptrf
Tmsb4x
Wls
Wnt6
Pdlim1
Postn
Cxcl14
Serpinb10
Krt15
Lmo1
Htra1
H19
Fst
Ass1
Satb1
Ccnd2
Lamb3
Fth1
Bcam
Tsc22d1
Megf6
Ppia
Itga6
Col17a1
Pdgfa
Kremen2
Ajuba
Tmsb10
mt-Nd1
Siva1
Tubb5
Hmgb1
Slc1a3
Dcn
Ptma
Tmem176b
Dtymk
Lef1
Fam213a
Dut
Atic
Morf4l1
Itgb4
Tnfrsf19
Fzd10
Ywhah
mt-Nd2
Oat
Fgfr2
Fgfbp1
Dek
Cd151
mt-Co2
Wnt10a
Set
mt-Co3
mt-Nd5
mt-Nd4
Gas1
mt-Cytb
Apoe
Ptn
mt-Atp6
Hnrnpu
Xrn2
Hnrnpdl
Mrpl23
Mcm7
Xist
Tuba1b
Itgb1
Rbbp4
mt-Co1
Pdgfc
Slc3a2
Uhrf1
