# Supplementary material for: MOF-mediated histone H4 Lysine 16 acetylation governs mitochondrial and ciliary functions by controlling gene promoters
Source: Nat Commun. 2023 Jul 21;14:4404. doi: 10.1038/s41467-023-40108-0 (PMC10362062; doi:10.1038/s41467-023-40108-0)
Supplement: Supplementary file 6 — Supplementary Data 3 [file 41467_2023_40108_MOESM6_ESM.xlsx]

## Sheet: Sheet1
Dmkn
Perp
Sfn
S100a14
Fgfbp1
Fxyd3
Serpinb5
Dsp
Spint2
Trim29
Trp63
Pkp3
Gata3
Epcam
Lmo1
Tacstd2
Bcam
Kremen2
Pdgfa
Ckmt1
Stfa3
Urah
Stfa1
Lgals7
Aqp3
BC100530
Tfap2b
Krtdap
Fermt1
Col17a1
Lad1
Krt5
Jup
Anxa8
Krt15
Rab38
Wnt16
Ass1
Serpinb10
Apoc1
Pkp1
Krt14
Car12
Cbr2
Cd9
Krt17
4631405K08Rik
Wnt6
S100a16
Ptprf
Ezr
Plek2
Csta1
Kif21a
Slc2a1
Tuba4a
Fam213a
Pltp
Dsc3
Igsf9
Ldhb
Pdlim1
Ppl
Wnt10a
Ppp1r14c
Cdh3
Fzd10
Lypd6b
Fam162a
Satb1
Sult5a1
Wnt3
Sytl1
Irx4
Hotairm1
Fras1
Pdgfc
Net1
Klf5
Klk10
Tenm2
Asprv1
Esrp1
Endou
Pou2f3
Tfap2a
Lamc2
Cxadr
Celsr1
Rab25
Stard10
Gm16136
Hpgds
Wnt4
Lsr
Anxa1
Irf6
Psat1
Cadm1
Cdh1
Cbs
Atox1
Itgb4
Ajuba
Klc3
Wnt7b
Plet1
Tfap2c
Gsta4
Gcat
Dlk2
Phgdh
F11r
Cxcl14
Mafb
Sox6
Gja1
Ptma
Mt1
Igfbp2
Hoxa7
Tst
Fabp5
Rps3a1
Bdh1
Vav3
Itga6
Lrp4
Skap2
Mall
Frrs1
Barx2
Rpl3
Dusp14
Mapk13
Calm4
Lgals3
Limk2
Capns2
Bmp7
Txndc17
Pkm
Sostdc1
Uqcrc1
Dbi
Nrarp
Capg
Fst
Sox4
Mt2
Slc25a5
Hras
Gltscr2
Cd24a
Eef1g
Eef1b2
Irx2
Cygb
Fam60a
Serbp1
Ralbp1
Set
Agrn
Bmp2
Psph
Npm1
Acot1
Cd151
Dst
Tpd52
Smoc2
Hmgb1
Them5
Ptch2
Avpi1
Il1f5
Ccnd2
Ly6d
Hmgn1
Cox5a
Itm2b
Sdc4
Cox7a2l
Gpx1
S100a11
Notch1
Hspe1
Eif3e
Hacd2
Sptssa
Bcl11a
Hmgn5
Tnfrsf19
Oxct1
Slc38a4
Cotl1
Hprt
Trp53
Actn4
Tomm22
Wls
Pa2g4
Atp5a1
Rnh1
Sult2b1
Ddx39
Grasp
Lancl1
Zfp64
Pycard
Hspb1
Tspo
Tnfaip8
Lef1
Gltp
Atp5b
Hnrnpa3
Sbsn
Eno1
Ndufa4l2
Rac3
Tsc22d1
Hcfc1r1
Prdx2
Mef2a
Mdh1
Fgfr2
Acaa2
Emp2
Dstn
H2afj
Pthlh
Calml3
Tubb4b
Smarcd2
Nfib
Neat1
Ncl
Higd1a
Serpinb12
Ctnnb1
Clic3
Krt10
Krt1
Npl
Arl6ip1
Fam25c
Rab11a
Hebp2
Ly6g6c
Ggct
Blmh
Cltb
Glrx
Cnfn
Lor
