# Supplementary material for: MOF-mediated histone H4 Lysine 16 acetylation governs mitochondrial and ciliary functions by controlling gene promoters
Source: Nat Commun. 2023 Jul 21;14:4404. doi: 10.1038/s41467-023-40108-0 (PMC10362062; doi:10.1038/s41467-023-40108-0)
Supplement: Supplementary file 7 — Supplementary Data 4 [file 41467_2023_40108_MOESM7_ESM.xlsx]

## Sheet: Sheet1
Figure	Panel	p Value
Figure 1a	E15.5	9.86793e-12
	E16.5	1.10097e-13
Figure 1b	H4K16ac intensity	3.77e-10
	Msl1 expression	2.30327e-07
Figure 1d		0.00417483
Figure 2f	E15.5	0.00515503
	E16.5	3.72912e-07
Figure 4a	Scp2	5.43617e-07
	Opa1	1.71476e-05
Figure 4b	Abca11	2.28475e-05
	Opa1	0.00803342
	Scp2	0.0189996
Figure 5c		3.24282e-23
Figure 6g	Epidermis	4.88835e-07
	Hair germ	2.66782e-05
Figure 7c	H3K4me3	2.72659e-07
Extended Data figure 1d		0.00609778
Extended Data figure 3b		8.11025e-10
Extended Data figure 3c		1.02131e-06
Extended Data figure 3d		6.67308e-08
