# Supplementary material for: MOF-mediated histone H4 Lysine 16 acetylation governs mitochondrial and ciliary functions by controlling gene promoters
Source: Nat Commun. 2023 Jul 21;14:4404. doi: 10.1038/s41467-023-40108-0 (PMC10362062; doi:10.1038/s41467-023-40108-0)
Supplement: Supplementary file 8 — Supplementary Data 5 [file 41467_2023_40108_MOESM8_ESM.xlsx]

## Sheet: Sheet1
Msl1_Fw	TCGGATTGAACGTATGGAAAGG
Msl1_Rv	GCTGGCGCTCCAATTTAATTTT
Kansl1_Fw	TCGAATTCGTCAGCAAACAGAT
Kansl1_Rv	CATGGTTTTCTGATGGCTGA
Opa1_Fw	CGACTTTGCCGAGGATAGCTT
Opa1_Rv	CGTTGTGAACACACTGCTCTTG
Scp2_Fw	TTTATGGCCCATCAACTGATTCA
Scp2_Rv	GTGGTCCGATCTGAGAATTTTGT
Acad11_Fw	AGATGCTTCAGTTATCGGAACG
Acad11_Rv	ATGTAGCCATGCCAGGGTTTC
