# Supplementary material for: MOF-mediated histone H4 Lysine 16 acetylation governs mitochondrial and ciliary functions by controlling gene promoters
Source: Nat Commun. 2023 Jul 21;14:4404. doi: 10.1038/s41467-023-40108-0 (PMC10362062; doi:10.1038/s41467-023-40108-0)
Supplement: Supplementary file 10 — Source Data [file 41467_2023_40108_MOESM10_ESM.xlsx]

## Sheet: Figure 1a
CTCF, corrected total cell fluorescence= IntDen - (Area of selected cell x Mean fluorescence of background readings)
E15.5 Ctrl H4K16Ac							E15.5 MOF cKO H4K16Ac							E16.5 Ctrl H4K16Ac							E16.5 MOF cKO H4K16Ac
cell	Area	Mean	IntDen	RawIntDen	CTCF		cell	Area	Mean	IntDen	RawIntDen	CTCF		cell	Area	Mean	IntDen	RawIntDen	CTCF		cell	Area	Mean	IntDen	RawIntDen	CTCF
1	42.769	2270.51	97108.3	826466	92330.5		1	43.709	511.39	22352.5	190237	17348.2		1	37.834	1028.83	38925.2	331283	34456.2		1	34.544	566.946	19584.8	166682	14081.3
2	39.479	2199.15	86821.2	738915	82411		2	46.294	925.462	42843.6	364632	37543.3		2	41.712	1275.04	53184.3	452639	48257.3		2	25.967	533.701	13858.7	117948	9721.62
3	37.364	2196.76	82080.5	698568	77906.5		3	49.702	455.286	22628.5	192586	16938		3	42.417	1169.78	49618.6	422292	44608.3		3	18.8	526.975	9906.98	84316	6911.77
4	45.472	2245.33	102099	868943	97019.6		4	62.157	1156.31	71872.2	611687	64755.7		4	37.012	1126.14	41680.6	354734	37308.8		4	18.095	499.857	9044.78	76978	6161.88
5	62.979	1888.3	118923	1012127	111888		5	50.524	623.549	31504.3	268126	25719.7		5	39.009	1257.6	49058.2	417523	44450.5		5	23.735	529.455	12566.4	106950	8784.98
6	38.774	2074.66	80443.5	684636	76112.1		6	62.039	361.617	22434.4	190934	15331.4		6	27.73	1255.69	34819.8	296343	31544.3		6	28.435	557.017	15838.5	134798	11308.3
7	38.539	1924.02	74150.4	631077	69845.2		7	51.699	404.252	20899.5	177871	14980.4		7	60.394	1211.79	73185.2	622862	66051.5		7	24.087	493.015	11875.3	101068	8037.77
8	41.359	1960.62	81090	690138	76469.8		8	82.601	361.238	29838.7	253950	20381.5		8	46.177	1153.92	53284.2	453489	47829.7		8	15.392	517.779	7969.79	67829	5517.54
9	45.354	2213.41	100388	854375	95321		9	58.162	449.774	26159.6	222638	19500.5		9	29.61	1304.42	38623.2	328713	35125.7		9	29.022	486.397	14116.2	120140	9492.45
10	39.714	2131.92	84668.1	720590	80231.6		10	60.394	369.066	22289.4	189700	15374.8		10	53.579	1225.4	65656.1	558784	59327.4		10	23.382	431.317	10085.1	85832	6359.89
11	24.557	2886.3	70879.3	603237	68136		11	87.771	400.485	35151	299162	25101.9		11	55.694	1222.82	68103.9	579616	61525.3		11	20.562	488.669	10048.1	85517	6772.16
12	45.119	1781.12	80362.9	683950	75322.6		12	70.029	409.923	28706.5	244314	20688.7		12	39.244	1219.54	47860.1	407326	43224.6		12	36.189	518.974	18781.4	159844	13015.8
13	38.539	1810.06	69758.8	593701	65453.6		13	57.104	561.541	32066.3	272909	25528.4		13	35.249	1446.82	50999.8	434047	46836.2		13	23.03	425.888	9808.05	83474	6138.91
14	38.304	2325.44	89074.6	758093	84795.6		14	86.126	766.396	66006.8	561768	56146		14	34.427	1358.27	46761	397972	42694.5		14	24.792	420.716	10430.4	88771	6480.58
15	43.944	2309.95	101509	863922	96600.3		15	75.199	644.741	48483.8	412634	39874.1		15	56.517	1296.7	73285.1	623712	66609.3		15	24.792	418.374	10372.4	88277	6422.53
background	74.024	111.711	8269.29	70378			background	85.304	114.492	9766.57	83121			background	301.501	118.12	35613.2	303096			background	14.217	159.322	2265.08	16858

## Sheet: Figure 1b
Ctrl shRNA H4K16Ac fluorescent intensity quantification								Msl1 shRNA H4K16Ac fluorescent intensity quantification
Area	Mean	Min	Max	IntDen	RawIntDen			Area	Mean	Min	Max	IntDen	RawIntDen				qPCR
4096	26.211	2	175	107360	107360	H4K16Ac		4096	6.663	0	59	27292	27292	H4K16Ac				Replicate 1			Replicate 2
4096	36.223	22	183	148369	148369	DAPI		4096	29.577	10	239	121149	121149	DAPI				Cq Value			Cq Value
4096	26.267	2	137	107589	107589	H4K16Ac		4096	5.554	0	46	22750	22750	H4K16Ac				HPRT	Msl1		HPRT	Msl1
4096	51.023	23	255	208989	208989	DAPI		4096	23.158	10	156	94855	94855	DAPI			Ctrl shRNA	19.8544	21.0969		20.1645	21.8932
4096	27.229	2	201	111531	111531	H4K16Ac		4096	4.767	0	49	19527	19527	H4K16Ac			Ctrl shRNA	20.1897	21.555		20.3071	22.165
4096	37.292	22	181	152747	152747	DAPI		4096	23.194	10	223	95004	95004	DAPI			Ctrl shRNA	20.3217	21.345		20.0911	22.0443
4096	13.201	2	71	54073	54073	H4K16Ac		4096	5.536	0	56	22676	22676	H4K16Ac			Msl1 shRNA	20.6328	23.2497		20.3261	23.0611
4096	35.165	22	195	144035	144035	DAPI		4096	23.301	10	227	95439	95439	DAPI			Msl1 shRNA	20.5125	23.3794		20.3971	23.2935
4096	12	2	52	49154	49154	H4K16Ac		4096	5.248	0	45	21496	21496	H4K16Ac			Msl1 shRNA	20.3886	23.0792		20.2892	23.008
4096	35.519	23	161	145485	145485	DAPI		4096	23.771	10	189	97366	97366	DAPI
4096	26.285	2	140	107664	107664	H4K16Ac		4096	4.832	0	27	19793	19793	H4K16Ac
4096	53.128	23	255	217612	217612	DAPI		4096	23.077	10	144	94523	94523	DAPI
4096	15.699	2	106	64302	64302	H4K16Ac		4096	7.99	0	53	32727	32727	H4K16Ac
4096	36.545	22	218	149687	149687	DAPI		4096	31.591	10	238	129398	129398	DAPI
4096	23.635	2	111	96811	96811	H4K16Ac		4096	5.271	0	28	21591	21591	H4K16Ac
4096	42.474	22	232	173972	173972	DAPI		4096	35.495	10	201	145386	145386	DAPI
4096	22.166	2	112	90791	90791	H4K16Ac		4096	6.927	0	65	28374	28374	H4K16Ac
4032	38.951	22	171	157050	157050	DAPI		4096	28.82	10	217	118047	118047	DAPI
4096	22.668	2	131	92847	92847	H4K16Ac		4096	6.413	0	59	26268	26268	H4K16Ac
4032	39.314	23	190	158513	158513	DAPI		4096	27.804	10	226	113884	113884	DAPI
4096	26.236	2	159	107462	107462	H4K16Ac		4096	5.016	0	51	20545	20545	H4K16Ac
4032	39.487	23	174	159211	159211	DAPI		4096	23.997	10	200	98293	98293	DAPI
4096	24.396	2	142	99926	99926	H4K16Ac		4096	3.666	0	44	15015	15015	H4K16Ac
4032	38.768	23	177	156313	156313	DAPI		4096	25.476	10	198	104351	104351	DAPI
4096	21.106	2	171	86450	86450	H4K16Ac		4096	10.097	0	60	41356	41356	H4K16Ac
4096	39.402	23	204	161392	161392	DAPI		4096	26.34	10	168	107890	107890	DAPI
4096	18.306	2	96	74983	74983	H4K16Ac		4096	5.249	0	45	21500	21500	H4K16Ac
4096	39.887	22	182	163376	163376	DAPI		4096	23.778	10	189	97393	97393	DAPI
4096	16.889	1	106	69176	69176	H4K16Ac		4096	8.132	0	69	33307	33307	H4K16Ac
4096	37.622	22	204	154101	154101	DAPI		4096	24.346	10	164	99721	99721	DAPI
4096	14.928	2	118	61147	61147	H4K16Ac		4096	5.535	0	56	22673	22673	H4K16Ac
4096	37.135	22	252	152105	152105	DAPI		4096	23.307	10	227	95464	95464	DAPI
4096	12.543	2	74	51378	51378	H4K16Ac		4096	0.001	0	1	5	5	H4K16Ac background
4096	37.839	23	218	154988	154988	DAPI		4096	0.0009766	0	1	4	4	H4K16Ac background
4096	2.324	1	4	9520	9520	H4K16Ac background		4096	10.799	10	12	44234	44234	DAPI background
4096	24.604	22	27	100778	100778	DAPI background		4096	10.578	9	12	43327	43327	DAPI background
4096	2.797	1	4	11455	11455	H4K16Ac background		4096	7.501	0	62	30725	30725	H4K16Ac
4096	23.852	22	27	97699	97699	DAPI background		4096	23.308	10	164	95469	95469	DAPI
4096	10.931	0	83	44775	44775	H4K16Ac		4096	8.54	0	73	34980	34980	H4K16Ac
4096	30.202	15	216	123706	123706	DAPI		4096	24.675	10	210	101068	101068	DAPI
4096	13.22	0	115	54151	54151	H4K16Ac		4096	10.367	0	81	42463	42463	H4K16Ac
4096	30.563	15	202	125187	125187	DAPI		4096	35.593	10	255	145790	145790	DAPI
4096	11.228	0	79	45988	45988	H4K16Ac		4096	9.419	0	72	38579	38579	H4K16Ac
4096	29.889	15	255	122424	122424	DAPI		4096	27.876	10	191	114181	114181	DAPI
4096	13.322	0	69	54567	54567	H4K16Ac		4096	10.365	0	81	42456	42456	H4K16Ac
4096	29.957	15	163	122704	122704	DAPI		4096	35.594	10	255	145793	145793	DAPI
4096	15.637	0	99	64050	64050	H4K16Ac		4096	6.408	0	44	26246	26246	H4K16Ac
4096	30.427	15	182	124630	124630	DAPI		4096	35.36	10	255	144833	144833	DAPI
4096	14.499	0	74	59389	59389	H4K16Ac		4096	8.963	0	52	36713	36713	H4K16Ac
4096	42.793	15	255	175280	175280	DAPI		4096	38.507	10	233	157723	157723	DAPI
4096	14.549	0	91	59592	59592	H4K16Ac		4096	0.001	0	1	6	6	H4K16Ac background
4096	30.057	15	181	123115	123115	DAPI		4096	0.0002441	0	1	1	1	H4K16Ac background
4096	13.723	0	60	56208	56208	H4K16Ac		4096	10.966	10	12	44918	44918	DAPI background
4096	29.751	15	137	121860	121860	DAPI		4096	10.944	10	12	44828	44828	DAPI background
4096	0	0	0	0	0	H4K16Ac background
4096	0	0	0	0	0	H4K16Ac background
4096	16.135	15	18	66089	66089	DAPI background
4096	16.358	15	18	67003	67003	DAPI background
4096	15.833	14	17	64851	64851	DAPI background
4096	16.02	15	17	65619	65619	DAPI background

## Sheet: Figure 1d
qPCR	Technique replicate 1			Technique replicate 2
	Cq Value			Cq Value
	Kansl1	GAPDH		Kansl1	GAPDH
ctrl3	21.673	16.3452		24.0263	18.7342
Ctrl9	21.7708	16.1878		24.1603	18.6203
Kansl1 cKO7	26.4142	16.4761		28.8776	18.9361
Kansl1 cKO8	26.9208	16.2947		29.3119	18.6929

## Sheet: Figure 1f
		beta-actin overlay with membrane												H4K16ac overlay with membrane
						beta-actin					H4K16ac

## Sheet: Figure 2f
Epidermis thickness (µm)
E15.5 Ctrl	E15.5 MOF cKO	E16.5 Ctrl	E16.5 MOF cKO
16.863	19.554	33.607	17.06
21.93	18.523	34.797	18.245
23.43	16.932	26.146	18.427
26.341	17.709	32.577	18.015
25.004	17.404	28.7	22.657
21.379	22.805	36.523	21.354
26.26	17.452	34.964	19.946
19.753	18.649	39.402	20.389

## Sheet: Figure 4a
	Ctrl			MOF cKO				Ctrl			MOF cKO
	# of particle	# of nuclei	# of particle per nuclei	# of particle	# of nuclei	# of particle per nuclei		# of particle	# of nuclei	# of particle per nuclei	# of particle	# of nuclei	# of particle per nuclei
Scp2	363	111	3.27027	180	108	1.66667	Opa1	287	111	2.58559	132	108	1.22222
	583	180	3.23889	178	117	1.52137		323	180	1.79444	163	117	1.39316
	516	140	3.68571	204	133	1.53383		376	140	2.68571	141	133	1.06015
	545	176	3.09659	164	128	1.28125		386	176	2.19318	123	128	0.960938
	358	128	2.79688	142	102	1.39216		328	128	2.5625	104	102	1.01961
	383	138	2.77536	149	104	1.43269		310	138	2.24638	138	104	1.32692

## Sheet: Figure 4b
	qPCR(Cq value)
	Hprt	Abca11	Opa1	Scp2
Ctrl shRNA	19.8544	22.4107	20.9399	22.3451
Ctrl shRNA	20.1897	22.4474	21.105	23.1021
Ctrl shRNA	20.3217	22.3441	20.8371	22.7698
Msl1 shRNA	20.6328	24.0039	21.6767	23.8801
Msl1 shRNA	20.5125	24.2131	22.0043	24.245
Msl1 shRNA	20.3886	23.9528	21.8237	24.0182

## Sheet: Figure 5c
Epidermis thickness (µm)
Ctrl	QPC cKO
61.875	14.2368
61.8	12.8727
66.1345	11.7305
68.4209	11.8182
54.5927	10.5723
54.3955	16.9164
54.4923	10.375
56.4023	15.4814
70.3373	13.5145
92.1841	16.6764
60.2009	19.3277
58.9805	10.4941
74.1591	13.6214
54.1082	17.3086
62.8605	13.8245
52.7155	13.7568
60.0086	14.12
66.1718	15.0277
53.2441	14.8895
51.8918	15.11

## Sheet: Figure 6g
Ctrl				MOF cKO
Epidermis		Hair germ		Epidermis		Hair germ
Ciliated cells	Total cells	Ciliated cells	Total cells	Ciliated cells	Total cells	Ciliated cells	Total cells
8	17	9	27	20	85	9	52
41	82	9	19	6	100	12	60
23	56	12	24	16	95	4	50
73	156	11	43	20	83	5	59
45	100	22	53	7	98	6	83
26	67	21	52	16	78	5	70
17	55	19	64	16	93	10	49
30	72	13	58	12	83	9	67

## Sheet: Figure 7c
E16.5 Ctrl_H3K4me3							E16.5 MOF cKO_H3K4me3							E16.5 Ctrl_H3K27Ac							E16.5 MOF cKO_H3K27Ac
cell	Area	Mean	IntDen	RawIntDen	CTCF		cell	Area	Mean	IntDen	RawIntDen	CTCF		cell	Area	Mean	IntDen	RawIntDen	CTCF		cell	Area	Mean	IntDen	RawIntDen	CTCF
background	32.969	19.164	631.808	40895			background	31.919	17.095	545.662	35319			background	29.061	6.852	199.129	12889			background	26.171	10.053	263.105	17030
1	55.093	2170.64	119587	7740499	118531		1	27.531	1096.71	30193.5	1954331	29722.8		1	24.534	1640.61	40250.5	2605289	40082.4		1	35.287	2231.39	78738.5	5096502	78383.8
2	63.513	1666.9	105870	6852634	104653		2	23.483	1374	32266	2088480	31864.6		2	30.405	1616.29	49142.6	3180849	48934.3		2	20.563	2014.52	41425.2	2681323	41218.4
3	44.077	1959.63	86375.4	5590814	85530.7		3	39.999	1923.74	76947.4	4980568	76263.6		3	34.731	1536.32	53357.2	3453647	53119.2		3	32.614	2928.67	95515.4	6182420	95187.6
4	40.416	2382.51	96291.3	6232636	95516.7		4	31.981	1349.63	43162	2793743	42615.3		4	43.259	1947.83	84260.3	5453911	83963.9		4	27.346	2223.05	60790.8	3934804	60515.9
5	24.163	1776.96	42936.7	2779160	42473.6		5	29.555	1197.88	35403.2	2291537	34897.9		5	38.917	1640.3	63836	4131909	63569.4		5	36.059	1833.29	66107.1	4278907	65744.6
6	30.559	2065.58	63122.3	4085713	62536.7		6	40.54	946.084	38353.8	2482524	37660.8		6	31.393	1211.08	38019.9	2460909	37804.8		6	28.056	1391.79	39048.6	2527498	38766.6
7	38.207	1502.76	57415.5	3716329	56683.3		7	38.253	952.891	36451	2359359	35797		7	44.309	1196.95	53035.9	3432852	52732.3		7	30.822	1707.03	52613.6	3405514	52303.7
8	30.374	1949.63	59217.7	3832978	58635.6		8	32.104	1325.17	42543.5	2753712	41994.7		8	36.322	1142.54	41499.2	2686115	41250.3		8	20.61	1389.85	28644.2	1854053	28437
9	35.982	2060.84	74153.1	4799703	73463.6		9	28.273	1116.77	31573.9	2043680	31090.6		9	34.035	1476.13	50240.6	3251919	50007.4		9	28.304	1350.33	38219.1	2473804	37934.6
10	46.642	2038.02	95057.7	6152794	94163.9		10	27.315	848.149	23167	1499528	22700		10	29.91	1309.47	39166.5	2535127	38961.6		10	43.521	1429.64	62220	4027309	61782.5
11	36.044	2388.14	86077.6	5571539	85386.9		11	35.163	1434.3	50434.5	3264467	49833.3		11	45.36	1048.38	47554.3	3078044	47243.5		11	22.355	1449.49	32404.1	2097415	32179.3
12	37.728	1728.75	65221.9	4221613	64498.9		12	30.312	1141.62	34604.8	2239863	34086.6		12	35.271	1142.81	40308.2	2609025	40066.5		12	33	1470.67	48532.4	3141351	48200.6
13	31.903	1470.13	46901.9	3035815	46290.5		13	49.485	1293.19	63993.5	4142100	63147.5		13	36.152	1065.71	38527.5	2493763	38279.7		13	34.468	2085.77	71892.2	4653359	71545.7
14	30.76	1141.47	35111.7	2272673	34522.2		14	39.211	936.666	36727.5	2377258	36057.2		14	44.958	1059.23	47621	3082361	47334.1		14	26.218	2094.55	54914.5	3554448	54651
15	39.674	2150.01	85300.3	5521224	84364.5		15	30.482	1655.36	50458.4	3266015	49937.3		15	48.728	897.261	43721.6	2829961	43410.6		15	27.948	1762.26	49252	3187928	48971
16	22.402	2246.55	50326.8	3257499	49798.4		16	39.829	734.679	29261.4	1894003	28580.6		16	70.342	1349.41	94919.6	6143850	94470.7		16	75.347	1431.71	107875	6982433	107299
17	29.215	2090.22	61065.8	3952600	60376.7		17	39.659	1032.32	40940.6	2649961	40319.5		17	26.62	836.902	22278	1441983	22108.1		17	41.853	1294.65	54184.7	3507211	53864.4
18	35.395	1789.85	63351.6	4100552	62516.7		18	56.298	1183.47	66627.1	4312566	65745.4		18	23.638	794.773	18786.7	1216002	18635.8		18	29.107	2014.68	58641	3795653	58418.2
19	27.361	1683.21	46054.4	2980959	45409		19	41.003	1076.55	44141.9	2857171	43499.8		19	32.32	907.351	29325.9	1898178	29119.7		19	41.096	1554.63	63888.5	4135307	63574
20	27.021	1782.91	48176.5	3118314	47539.1		20	26.434	1664.55	44000.8	2848038	43586.8		20	25.646	1030.65	26432.4	1710888	26268.8		20	28.721	1855.59	53293.9	3449548	53074
21	34.638	2055.5	71198.1	4608435	70381.1		21	31.471	1308	41163.6	2664393	40670.7		21	26.511	726.904	19271.2	1247367	19102.1		21	42.44	1157.02	49103.9	3178345	48779.1
22	39.273	2040.79	80147.2	5187680	79220.8		22	36.739	1345.35	49426.6	3199232	48851.2		22	25.693	758.575	19489.7	1261511	19325.8		22	35.07	1723.08	60429	3911383	60160.6
23	31.131	2303.86	71721.1	4642285	70986.8		23	22.355	2247	50232.8	3251411	49882.7									background	45.53	7.654	348.479	22556
24	33.51	2675.47	89655	5803089	88864.5		24	26.789	1762.68	47221.2	3056483	46801.7
25	39.659	2378.17	94315.8	6104768	93380.3		25	38.16	741.582	28299	1831708	27701.4
background	28.211	23.588	665.426	43071			background	52.142	15.661	816.585	52855

[truncated: 5 more sheets: Supplementary Figure 1b, Supplementary Figure 1d, Supplementary Figure 3b, Supplementary Figure 3c, Supplementary Figure 3d]
